# Supplementary material for: BA.1, BA.2 and BA.2.75 variants show comparable replication kinetics, reduced impact on epithelial barrier and elicit cross-neutralizing antibodies
Source: PLoS Pathog. 2023 Feb 24;19(2):e1011196. doi: 10.1371/journal.ppat.1011196 (PMC9994724; doi:10.1371/journal.ppat.1011196)
Supplement: S1 Data — (XLSX) [file ppat.1011196.s003.xlsx]

## Sheet: Fig 1A
Figure 1A: Virus titers in infected cell culture of indicated variants in PFU/mL at 24 and 48 h post-infection (h pi)
	B.6									B.1.617.1									B.1.617.2
24 h pi	800000	1120000	1200000	1360000	1520000	960000	568000	552000	560000	88000	72000	88000	192000	256000	264000	216000	216000	216000	2880000	3440000	2560000	5280000	4880000	4960000	3360000	3840000	2960000
48 h pi	4800000	8000000	11200000	2800000	3200000	4800000	2800000	3200000	4800000	800000	1200000	1040000	2800000	1840000	2960000	2640000	1840000	1920000	3520000	2800000	2480000	880000	2240000	1280000	1760000	1840000	400000
	B.6			B.1.617.1			B.1.617.2
	Geo. Mean	Upper limit	Lower limit	Geo. Mean	Upper limit	Lower limit	Geo. Mean	Upper limit	Lower limit
24 h pi	896653	1.21789e+06	660147	161056	239396	108353	3.68005e+06	4.50418e+06	3.00672e+06
48 h pi	4.52509e+06	6.55361e+06	3.12446e+06	1.73438e+06	2.47318e+06	1.21628e+06	1.627e+06	2.72381e+06	971844

## Sheet: Fig 1B
Figure 1B: SARS-CoV-2 N sub-genomic RNA equivalents in cells infected with indicated variants at 24 and 48 h post-infection (h pi)
	B.6									B.1.617.1									B.1.617.2
24 h pi	150000000	1950000000	2860000000	33800000	2410000	41800000	62600000	64100000	30400000	4810000000	7960000000	3890000000	3.21e+003*	6030000	220000	630000000	821000000	231000000	5430000000	3290000000	11400000000	5.51e+005*	271000000	3150000000000	282000000	470000000	1380000000
48 h pi	3970000000	8700000000	8830000000	6880000	2140000000	357000000	146000000	433000000	309000000	3480000000	4680000000	2730000000	1360000	45400000	121000000	217000000	89400000	186000000	4520000000	5790000000	2910000000	25900000	62000000	9160000	27200000	83900000	139000000
													* excluded as an outlier in the graph and final analysis									* excluded as an outlier in the graph and final analysis
	B.6			B.1.617.1			B.1.617.2
	Geo. Mean	Upper limit	Lower limit	Geo. Mean	Upper limit	Lower limit	Geo. Mean	Upper limit	Lower limit
24 h pi	8.8918e+07	4.72347e+08	1.67386e+07	2.64016e+08	5.63984e+09	1.23593e+07	3.65427e+09	4.72698e+10	2.82499e+08
48 h pi	6.8055e+08	3.97769e+09	1.16437e+08	2.19824e+08	1.58587e+09	3.04708e+07	1.92046e+08	1.26534e+09	2.91476e+07

## Sheet: Fig 1C
Figure 1C: Relative TEER values of transwell inserts of Calu-3 cells infected with indicated variants at the indicated time points
Time ( h pi)	MOCK				B.6				B.1.617.1				B.1.617.2
0	1	0.94	0.98	1	0.96	1.04	0.95	0.99	0.96	1	0.95	1.01	0.97	0.94	1.04	1
16	1	0.92	0.99	1	0.9	0.99	1.16	1.15	1.34	1.31	1.13	0.46	1.37	1.17	0.99	0.99
24	1	0.97	0.85	1	0.99	1.15	1.02	1.01	1.05	0.75	1.25	0.68	1.16	1.1	1.29	1.25
36	1	0.98	1	0.96	0.96	1.06	0.98	1.01	1.07	0.85	0.88	1.02	1.21	0.98	0.81	0.88
48	0.94	1	1	0.96	0.94	1.17	0.75	0.86	0.34	0.33	0.77	0.85	0.42	0.19	0.46	0.41
Time ( h pi)	MOCK				B.6		B.1.617.1			B.1.617.2
	Mean	SD	N	Mean	SD	N	Mean	SD	N	Mean	SD	N
0	0.98	0.0282843	4	0.985	0.0404145	4	0.98	0.0294392	4	0.9875	0.04272	4
16	0.9775	0.0386221	4	1.05	0.126754	4	1.06	0.410609	4	1.13	0.181108	4
24	0.955	0.0714143	4	1.0425	0.0727438	4	0.9325	0.265628	4	1.2	0.0860233	4
36	0.985	0.0191485	4	1.0025	0.0434933	4	0.955	0.106615	4	0.97	0.174547	4
48	0.975	0.03	4	0.93	0.177951	4	0.5725	0.276209	4	0.37	0.121929	4

## Sheet: Fig 1D
Figure 1D	Virus titers in apical and basolateral medium of cells grown on transwell inserts with the indicated variants in FFU/mL at 48 h post-infection
	Apical				Basolateral
B.6	370000	280000	2130000	990000	1700	1300	1300	900
B.1.617.1	520000	320000	360000	370000	4700	2900	300	200
B.1.617.2	360000	400000	850000	930000	2800	12900	3100	5200
	Apical			Basolateral
	Geo. Mean	Upper limit	Lower limit	Geo. Mean	Upper limit	Lower limit
B.6	683665	3.00935e+06	155315	1268.07	1921.61	836.803
B.1.617.1	385846	537787	276834	950.959	11886.7	76.0787
B.1.617.2	580853	1.27647e+06	264314	4912.22	14925	1616.74

## Sheet: Fig 3A
Figure 3A: SARS-CoV-2 N sub-genomic RNA equivalents in cells infected with indicated variants at indicated time points post-infection (h pi)
Time (h pi)	B.6						B.1.617.2						B.1.1.529
12	38900000	32700000	40200000	14100000	12200000	15400000	54500000	48500000	43800000	23900000	24700000	19500000	5490000	4450000	4340000	668000	538000	678000
24	634000000	440000000	554000000	141000000	96300000	123000000	678000000	524000000	973000000	131000000	112000000	115000000	11900000	14200000	15100000	3650000	2650000	1680000
36	139000000	147000000	180000000	57500000	47500000	63700000	247000000	283000000	339000000	98600000	66800000	62300000	3610000	5370000	4710000	552000	733000	859000
Time (h pi)	B.6			B.1.617.2			B.1.1.529
	Geo. Mean	Upper limit	Lower limit	Geo. Mean	Upper limit	Lower limit	Geo. Mean	Upper limit	Lower limit
12	2.26623e+07	4.03645e+07	1.27236e+07	3.31734e+07	5.23484e+07	2.10221e+07	1.71937e+06	5.54204e+06	533418
24	2.52329e+08	6.11655e+08	1.04094e+08	2.89053e+08	8.19368e+08	1.0197e+08	5.88315e+06	1.60904e+07	2.15106e+06
36	9.28291e+07	1.69101e+08	5.09593e+07	1.46096e+08	3.25556e+08	6.55616e+07	1.77933e+06	5.27135e+06	600607

## Sheet: Fig 3B
Figure 3B: Virus titers in infected cell culture of indicated variants in PFU/mL at 24 and 48 h post-infection (h pi)
Time (h pi)	B.6						B.1.617.2						B.1.1.529
12	672000	744000	760000	608000	608000	536000	2160000	2320000	2560000	1920000	2160000	2000000	168000	200000	224000	280000	400000	472000
24	24800000	33600000	22400000	16800000	8000000	16000000	38400000	35200000	38400000	24000000	27200000	24800000	2960000	2400000	2160000	3440000	4080000	4800000
36	27200000	24000000	21600000	36000000	40000000	44000000	17600000	23200000	15200000	13600000	16800000	15200000	1440000	960000	1200000	2160000	1760000	2400000
Time (h pi)	B.6			B.1.617.2			B.1.1.529
	Geo. Mean	Upper limit	Lower limit	Geo. Mean	Upper limit	Lower limit	Geo. Mean	Upper limit	Lower limit
12	649812	748002	564512	2.17685e+06	2.42622e+06	1.9531e+06	271201	414578	177409
24	1.85037e+07	3.10191e+07	1.1038e+07	3.07189e+07	3.86541e+07	2.44128e+07	3.17982e+06	4.3893e+06	2.30362e+06
36	3.10343e+07	4.21135e+07	2.28698e+07	1.66823e+07	2.02524e+07	1.37416e+07	1.57277e+06	2.2736e+06	1.08797e+06

## Sheet: Fig 3D
			SARS Cov-2 Subgenomic equivalents N/RNAase P
			B.6	B.1.617.2	B.1.1.529
		1hpi	1733.93	2699.25	19949.2
			3160.32	3552.91	26117.8
			3243.78	3869.12	22695.4
			3498.72	4991.06	20151
			2720.88	5766.27	24002.3
			3411.1	10040.8	14801.8
		B.6			B.1.617.2			B.1.1.529
		Geo. Mean	Upper limit	Lower limit	Geo. Mean	Upper limit	Lower limit	Geo. Mean	Upper limit	Lower limit
		2883.67	3809.62	2182.77	4692.78	7572.45	2908.19	20951.9	25817.3	17003.5

## Sheet: Fig 4A
											IFN-β/GAPDH Fold change
Time h pi	MOCK						B.6						Delta						Omicron BA.1
12	0.88	1	1.08	0.88	1.45	1	38.59	64.89	58.49	44.32	58.08	49.18	32	53.45	51.98	28.84	54.57	48.17	203.66	162.02	235.57	194.01	165.42	215.27
24	1	1.24	0.63	1	1.06	0.69	2091.03	2876.3	2503.97	2019.8	2105.58	1833.01	2521.38	3040.3	3147.52	1652	1871.53	1710.26	9946.68	11425.7	10513.8	6165.49	5955.47	7231.1
36	0.39	1.01	1	0.64	1	1.34	3281.18	3420.52	2556.58	3691.52	4240.45	2521.38	2721.15	3590.58	2452.44	2288.2	3743.05	3444.31	5873.48	6936.54	6984.79	5442.3	4837.35	5480.15
	MOCK			B.6			B.1.617.2			B.1.1.529
Time h pi	Mean	SD	N	Mean	SD	N	Mean	SD	N	Mean	SD	N
12	1.04833	0.21151	6	52.2583	9.91566	6	44.835	11.417	6	195.992	28.5991	6
24	0.936667	0.232436	6	2238.28	381.819	6	2323.83	672.788	6	8539.72	2376.28	6
36	0.896667	0.332666	6	3285.27	664.866	6	3039.95	628.169	6	5925.77	867.513	6

## Sheet: Fig 4B
											IFN-λ/GAPDH Fold change
Time h pi	MOCK						B.6						Delta						Omicron BA.1
12	1	0.72	1.65	1	0.68	1.21	12.38	16.8	13	6.19	7.57	6.06	7.11	12.21	11.55	2.62	6.19	7.67	40.5	36	44.02	23.75	22.47	21.26
24	1	1.01	0.48	1.1	1	0.32	630.35	760.08	568.1	630.35	867.07	552.56	382.68	670.92	613.11	335.46	592.22	584.07	2538.92	2241.11	2225.63	2105.58	2320.15	2556.58
36	0.82	1.37	1	0.6	1	1.39	2241.11	2486.67	1770.57	1884.54	2272.4	1584.71	1468.37	2836.7	1530.73	1243.34	2368.9	1884.54	3040.3	4182.07	5042.77	2320.15	3061.45	3929.15
	MOCK			B.6			B.1.617.2			B.1.1.529
Time h pi	Mean	SD	N	Mean	SD	N	Mean	SD	N	Mean	SD	N
12	1.04333	0.356688	6	10.3333	4.38594	6	7.89167	3.56027	6	31.3333	10.0429	6
24	0.818333	0.330116	6	668.085	121.86	6	529.743	136.462	6	2331.33	181.235	6
36	1.03	0.308545	6	2040	345.838	6	1888.76	608.379	6	3595.98	976.724	6

## Sheet: Fig 4C
										ISG-15/GAPDH Fold change
Time h pi	MOCK						B.6						Delta						Omicron BA.1
12	0.63	1	1.09	1.3	0.86	1	4.41	4.92	5.46	3.07	1.78	3.32	2.55	2.41	2.43	2.07	2.41	2.5	16.8	11.63	9.58	27.1	21.26	17.39
24	0.78	1.04	1	1.24	1	0.003	6.59	6.41	8.75	17.27	18.38	12.82	4.32	4.44	3.34	7.89	12.38	6.41	24.08	21.26	29.24	54.95	40.22	72.5
36	1	1.21	0.91	1.04	1	0.4	71.01	54.19	61.39	74.03	63.56	62.68	47.84	53.08	53.45	48.5	35.02	38.59	103.97	97.68	105.42	198.09	171.25	59.71
	MOCK			B.6			B.1.617.2			B.1.1.529
Time h pi	Mean	SD	N	Mean	SD	N	Mean	SD	N	Mean	SD	N
12	0.98	0.224589	6	3.82667	1.35805	6	2.395	0.168731	6	17.2933	6.38321	6
24	0.843833	0.4371	6	11.7033	5.28584	6	6.46333	3.33131	6	40.375	19.9968	6
36	0.926667	0.276237	6	64.4767	7.11845	6	46.08	7.62489	6	122.687	51.544	6

[truncated: 22 more sheets: Fig 4D, Fig 5A, Fig 5B, Fig 5C, Fig 5D, Fig 5E, Fig 6A, Fig 6B, Fig 6C, Fig 6D, Fig 6E, Fig 6F, Fig 6G, Fig 6H, Fig 6I, Fig 6J, Fig 7A, Fig 7B, Fig 7C, Fig 7D …]
