# Supplementary material for: BA.1, BA.2 and BA.2.75 variants show comparable replication kinetics, reduced impact on epithelial barrier and elicit cross-neutralizing antibodies
Source: PLoS Pathog. 2023 Feb 24;19(2):e1011196. doi: 10.1371/journal.ppat.1011196 (PMC9994724; doi:10.1371/journal.ppat.1011196)
Supplement: S2 Data — (XLSX) [file ppat.1011196.s004.xlsx]

## Sheet: Fig. S1Ai
RT-PCR positivity percentage in COVID-19 diagnosis from April 2020 to July 2021
	% Positive
Apr	2.9
May	5.2
Jun	15.5
Jul	14.8
Aug	10.9
Sep	11.1
Oct	5.4
Nov	10.4
Dec	2.9
Jan	0.3
Feb	0.1
Mar	1.1
Apr	27.7
May	24.5
Jun	0.7
Jul	0.1

## Sheet: Fig. S1Aii
Proportion of positive samples out of total number of tested samples
	Total	Positive
Apr	972	28
May	5955	310
Jun	5245	811
Jul	7943	1176
Aug	10713	1172
Sep	9452	1049
Oct	6964	378
Nov	9723	1015
Dec	12000	344
Jan	9466	25
Feb	8020	8
Mar	7643	85
Apr	6175	1710
May	6367	1558
Jun	6475	44
Jul	4321	4

## Sheet: Fig. S1B
Segregation of percentage of total RT-PCR positive samples based on Ct values
	<20	20-25	25-30	>30
Apr	3.6	3.6	17.9	75
May	14.5	20	21.3	44.2
Jun	8	12.7	22.1	57.1
Jul	8	16.5	24.2	51.1
Aug	4.7	18.3	27.4	49.7
Sep	10.7	21.4	29.1	38.9
Oct	17.7	25.4	28.3	28.6
Nov	10	22.8	34.9	32.3
Dec	5.2	16	34	44.8
Jan	0	12	24	64
Feb	50	25	12.5	12.5
Mar	10.6	44.7	27.1	17.6
Apr	9	31.2	32.2	27.7
May	5.2	23	34.1	37.7
Jun	4.5	4.5	20.5	70.5
Jul	0	0	0	100

## Sheet: Fig. S2B
Fold change in TEER values in Calu-3 cells infected with indicated SARS-CoV-2 variants in ALI model
Time (h pi)	Mock						Delta						Omicron (BA.1)
0	1	1.02	0.96	0.9	0.4	0.9	0.95	0.93	0.96	0.9	1	0.9	0.95	1.01	0.95	0.9	0.9	0.9
12	1.16	1	0.91	0.9	0.5	0.8	0.98	1.21	1.23	0.8	0.8	0.8	1.08	1.22	0.83	0.8	0.9	0.8
24	1	0.94	1.04	0.9	0.6	0.8	0.86	0.92	1.04	0.3	0.6	0.5	0.75	1	0.62	0.6	0.8	0.8
36	0.99	1	1.05	0.8	0.6	0.8	0.23	0.28	0.28	0.1	0.2	0.1	0.62	0.87	0.58	0.3	0.4	0.3
Time (h pi)	Mock			Delta			Omicron (BA.1)
	Mean	SD	N	Mean	SD	N	Mean	SD	N
0	0.863333	0.23235	6	0.94	0.0384708	6	0.935	0.0441588	6
12	0.878333	0.221307	6	0.97	0.205913	6	0.938333	0.173714	6
24	0.88	0.160499	6	0.703333	0.282678	6	0.761667	0.145659	6
36	0.873333	0.171075	6	0.198333	0.0820772	6	0.511667	0.222209	6

## Sheet: Fig. S2C
SARS-CoV-2 titers basolaterlal supernatants of Calu-3 cells infected with indicated SARS-CoV-2 variants in ALI model
Time (h pi)	Delta			Omicron (BA.1)
24	440	160	260	2080	180	460
36	85000	56000	57000	32000	45000	93000
Time (h pi)	Delta			Omicron (BA.1)
	Mean	SD	N	Mean	SD	N
24	286.667	141.892	3	906.667	1025.74	3
36	66000	16462.1	3	56666.7	32129.9	3

## Sheet: Fig. S3
Distribution of SARS-CoV-2 lineages in National Capital Region of India between the months of September 2021 to January 2022.
Counts
Month/Lineages	B.1.1.7	B.1.617.1	B.1.617.2	AY*	B.1.1.529	BA.1	BA.2
2021-09-01	1	29	2354	4246	0	0	0
2021-10-01	2	44	2371	4639	0	0	0
2021-11-01	2	0	1506	3849	4	9	2
2021-12-01	0	2	1004	2954	537	906	596
2022-01-01	0	0	34	91	407	418	1800
Percentage
Month/Lineages	B.1.1.7	B.1.617.1	B.1.617.2	AY*	B.1.1.529	BA.1	BA.2
2021-09-01	0.015083	0.437406	35.5053	64.0422	0	0	0
2021-10-01	0.0283447	0.623583	33.6026	65.7455	0	0	0
2021-11-01	0.0372301	0	28.0343	71.6493	0.0744602	0.167535	0.0372301
2021-12-01	0	0.0333389	16.7361	49.2415	8.95149	15.1025	9.93499
2022-01-01	0	0	1.23636	3.30909	14.8	15.2	65.4545

## Sheet: Fig. S4A
Distribution of SARS-CoV-2 lineages in India in the months of July 2022 as per the sequences deposited in GISAID database
Omicron Clade	JULY	Percentage of total
BA.2	28	5.03597
BA.2.10	4	0.719424
BA.2.13	1	0.179856
BA.2.17	1	0.179856
BAA.2.38+	74	13.3094
BA.2.74	6	1.07914
BA.2.73	5	0.899281
BA.2.75	126	22.6619
BA.2.75.1	22	3.95683
BA.2.75.2	3	0.539568
BA.2.75.3	4	0.719424
BA.2.75.4	1	0.179856
BA.2.75.5	3	0.539568
BA.2.75.6	3	0.539568
BA.2.76	146	26.259
BA.2.78	4	0.719424
BA.3	3	0.539568
BA.4	3	0.539568
BA.4.1	1	0.179856
BA.4.2	2	0.359712
BA.4.4	1	0.179856
BA.5.2	42	7.55396
BA.5.2+	45	8.09353
BA.5.5	1	0.179856
BA.5.6	4	0.719424
BE.1.1	1	0.179856
BE.3	1	0.179856
BL.1	1	0.179856
BL.2	2	0.359712
BF.3	6	1.07914
BM.2	8	1.43885
BF.3	1	0.179856
BM.1.1.1	1	0.179856
BN.2	1	0.179856
XAS	1	0.179856
	556

## Sheet: Fig. S4B
Distribution of SARS-CoV-2 lineages in India in the months of August 2022 as per the sequences deposited in GISAID database
Omicron Clade	AUGUST	Percentage of total
BA.1.1	1	0.338983
B.1.1.161	1	0.338983
BAA.2.38+	3	1.01695
BA.2.74	1	0.338983
BA.2.75	134	45.4237
BA.2.75.1	22	7.45763
BA.2.75.2	55	18.6441
BA.2.75.3	2	0.677966
BA.2.75.5	3	1.01695
BA.2.75.6	5	1.69492
BA.2.75.7	1	0.338983
BA.2.75.9	2	0.677966
BA.2.76	1	0.338983
BA.3	39	13.2203
BA.5.2+	1	0.338983
BL.1	7	2.37288
BL.2	4	1.35593
BL.3	1	0.338983
BL.4	3	1.01695
BM.1.1.1	1	0.338983
BN.2	3	1.01695
BN.3	0	0
BN.4	1	0.338983
BH.1	1	0.338983
BY.1	3	1.01695
	295

## Sheet: Fig. S5D
FRNT50 values for Delta and BA.1 variants of an in-house positive control serum
Dilution (log10)	Omicron (BA.1)																		Delta
-1.30103	88.82	77.65	84.06	89.13	71.17	71.17	77.6	83.06	77.99	86.79	83.33	82.41	80.41	86.6	90.8	90.18	89.78	88.32	86.84	86.84	89.12	92.52	89.39	88.27	88.29	89.29	86.78	90.23
-1.60206	85.29	75.29	81.16	71.74	58.9	66.87	72.68	76.5	61.64	72.96	76.85	78.7	70.1	80.41	80.98	82.21	73.72	70.8	78.95	83.33	82.99	86.39	84.36	81.56	81.3	82.33	75.86	78.16
-1.90309	51.18	61.18	66.67	56.52	47.24	53.37	53.01	65.03	45.91	57.86	50	53.7	55.67	39.18	72.39	65.64	56.2	59.85	66.67	68.42	72.79	71.43	66.48	62.01	73.05	71.39	63.22	63.79
-2.20412	27.06	32.94	39.13	47.1	28.22	39.26	46.99	49.18	42.77	39.62	43.52	46.3	24.74	42.27	47.24	50.31	37.23	43.8	48.25	58.77	65.31	58.5	53.07	56.42	56.3	58.4	49.43	41.95
-2.50446	20	24.12	4.35	15.22	23.31	23.31	28.42	31.15	36.48	33.33	16.67	25.93	13.4	20.62	35.58	39.88	33.58	26.28	16.67	24.56	17.69	29.25	31.84	22.35	19.25	28.33	18.39	22.99
-2.80688	18.24	17.06	22.46	23.19	-0.61	15.34	19.67	26.23	32.7	24.53	13.89	17.59	-1.03	6.19	30.67	17.18	8.76	13.87	10.53	16.67	12.93	14.29	0	12.29	10.4	15.39	20.11	9.2

## Sheet: Fig. S6
Viability (% of untreated) of cells treated with 50 micro molar salts of divalent cations for 24h
	Untreated	CaCl2	CuCl2	FeSO4	MnCl2	ZnSO4
	98.14	104.51	104.02	110.54	101	108.54
	100	105.96	105.34	115.41	100.61	107.2
	102.51	108.04	104.74	115.44	106.36	100.6
	93.97	92.21	91.08	91.75	97.84	93.65
	102.94	93.21	95.14	96.08	100.85	92.91
	100	95.98	95.16	91.65	104.17	95.86
Mean	99.59	99.99	99.25	103.5	101.8	99.79
Std. Deviation	3.279	6.978	6.17	11.55	3.002	6.821
Std. Error of Mean	1.339	2.849	2.519	4.717	1.225	2.785
